# Supplementary material for: Characterization of Influenza D Virus in Danish Calves
Source: Viruses. 2022 Feb 18;14(2):423. doi: 10.3390/v14020423 (PMC8880214; doi:10.3390/v14020423)
Supplement: Supplementary file 1 [file viruses-14-00423-s001.zip]

Archive with 1 entries (1 files):
- viruses-1593032-supplementary.pdf
